# Supplementary material for: Epstein–Barr virus-induced gene 3 commits human mesenchymal stem cells to differentiate into chondrocytes via endoplasmic reticulum stress sensor
Source: PLoS One. 2022 Dec 22;17(12):e0279584. doi: 10.1371/journal.pone.0279584 (PMC9778607; doi:10.1371/journal.pone.0279584)
Supplement: S1 File — (ZIP) [file pone.0279584.s015.zip]

Archive with 7 entries (6 files):
- S1 files/
- S1 files/Figure 1 data.pdf
- __MACOSX/S1 files/._Figure 1 data.pdf
- S1 files/.DS_Store
- __MACOSX/S1 files/._.DS_Store
- S1 files/WB CBB Fig 1.tif
- __MACOSX/S1 files/._WB CBB Fig 1.tif
