# Supplementary material for: Epstein–Barr virus-induced gene 3 commits human mesenchymal stem cells to differentiate into chondrocytes via endoplasmic reticulum stress sensor
Source: PLoS One. 2022 Dec 22;17(12):e0279584. doi: 10.1371/journal.pone.0279584 (PMC9778607; doi:10.1371/journal.pone.0279584)
Supplement: S2 File — (ZIP) [file pone.0279584.s016.zip]

Archive with 22 entries (18 files):
- S2 files/
- S2 files/WB Fig 2.tif
- __MACOSX/S2 files/._WB Fig 2.tif
- S2 files/.DS_Store
- __MACOSX/S2 files/._.DS_Store
- S2 files/IHC/
- S2 files/FIgure 2 data.pdf
- __MACOSX/S2 files/._FIgure 2 data.pdf
- S2 files/IHC/.DS_Store
- __MACOSX/S2 files/IHC/._.DS_Store
- S2 files/IHC/S-O/
- S2 files/IHC/COL2/
- S2 files/IHC/S-O/EBI3#1.TIF
- S2 files/IHC/S-O/siRNA control.TIF
- S2 files/IHC/S-O/EBI3#2.TIF
- __MACOSX/S2 files/IHC/S-O/._EBI3#2.TIF
- S2 files/IHC/COL2/EBI3#1.TIF
- S2 files/IHC/COL2/siRNA control.TIF
- S2 files/IHC/COL2/EBI3#2.TIF
- S2 files/IHC/COL2/SiRNA control IgG.TIF
- S2 files/IHC/COL2/EBI3#2 IgG.TIF
- S2 files/IHC/COL2/EBI3#1 IgG.TIF
