# Supplementary material for: Epstein–Barr virus-induced gene 3 commits human mesenchymal stem cells to differentiate into chondrocytes via endoplasmic reticulum stress sensor
Source: PLoS One. 2022 Dec 22;17(12):e0279584. doi: 10.1371/journal.pone.0279584 (PMC9778607; doi:10.1371/journal.pone.0279584)
Supplement: S3 File — (ZIP) [file pone.0279584.s017.zip]

Archive with 18 entries (14 files):
- S3 files/
- S3 files/WB Fig 3.tif
- __MACOSX/S3 files/._WB Fig 3.tif
- S3 files/.DS_Store
- __MACOSX/S3 files/._.DS_Store
- S3 files/IHC/
- S3 files/Figure 3 data.pdf
- __MACOSX/S3 files/._Figure 3 data.pdf
- S3 files/IHC/.DS_Store
- __MACOSX/S3 files/IHC/._.DS_Store
- S3 files/IHC/S-O/
- S3 files/IHC/COL2/
- S3 files/IHC/S-O/pEF6-EBI3-V5.tif
- S3 files/IHC/S-O/Mock.tif
- S3 files/IHC/COL2/Mock IgG.tif
- S3 files/IHC/COL2/pEF6-EBI3-V5.tif
- S3 files/IHC/COL2/pEF6-EBI3-V5 IgG.tif
- S3 files/IHC/COL2/Mock.tif
