# Supplementary material for: Epstein–Barr virus-induced gene 3 commits human mesenchymal stem cells to differentiate into chondrocytes via endoplasmic reticulum stress sensor
Source: PLoS One. 2022 Dec 22;17(12):e0279584. doi: 10.1371/journal.pone.0279584 (PMC9778607; doi:10.1371/journal.pone.0279584)
Supplement: S4 File — (ZIP) [file pone.0279584.s018.zip]

Archive with 22 entries (18 files):
- S4 files/
- S4 files/WB Fig 4.tif
- __MACOSX/S4 files/._WB Fig 4.tif
- S4 files/.DS_Store
- __MACOSX/S4 files/._.DS_Store
- S4 files/IHC/
- S4 files/Figure 4 data.pdf
- __MACOSX/S4 files/._Figure 4 data.pdf
- S4 files/IHC/.DS_Store
- __MACOSX/S4 files/IHC/._.DS_Store
- S4 files/IHC/S-O/
- S4 files/IHC/COL2/
- S4 files/IHC/S-O/.DS_Store
- __MACOSX/S4 files/IHC/S-O/._.DS_Store
- S4 files/IHC/S-O/IL6 and R.tif
- S4 files/IHC/S-O/NS.tif
- S4 files/IHC/S-O/IL-1b.tif
- S4 files/IHC/COL2/.DS_Store
- __MACOSX/S4 files/IHC/COL2/._.DS_Store
- S4 files/IHC/COL2/NS.tif
- S4 files/IHC/COL2/IL-1b.tif
- S4 files/IHC/COL2/IL-6 and R.tif
