# Supplementary material for: Epstein–Barr virus-induced gene 3 commits human mesenchymal stem cells to differentiate into chondrocytes via endoplasmic reticulum stress sensor
Source: PLoS One. 2022 Dec 22;17(12):e0279584. doi: 10.1371/journal.pone.0279584 (PMC9778607; doi:10.1371/journal.pone.0279584)
Supplement: S5 File — (ZIP) [file pone.0279584.s019.zip]

Archive with 40 entries (33 files):
- S5_C files/
- S5_C files/.DS_Store
- __MACOSX/S5_C files/._.DS_Store
- S5_C files/WB Fig 5.tif
- __MACOSX/S5_C files/._WB Fig 5.tif
- S5_C files/IF/
- __MACOSX/S5_C files/._IF
- S5_C files/Figure 5 data.pdf
- __MACOSX/S5_C files/._Figure 5 data.pdf
- S5_C files/IF/.DS_Store
- __MACOSX/S5_C files/IF/._.DS_Store
- S5_C files/IF/CD271 EBI3 IRE1/
- S5_C files/IF/CD271 EBI3 IRE1/.DS_Store
- __MACOSX/S5_C files/IF/CD271 EBI3 IRE1/._.DS_Store
- S5_C files/IF/CD271 EBI3 IRE1/RA/
- S5_C files/IF/CD271 EBI3 IRE1/OA/
- S5_C files/IF/CD271 EBI3 IRE1/RA/.DS_Store
- __MACOSX/S5_C files/IF/CD271 EBI3 IRE1/RA/._.DS_Store
- S5_C files/IF/CD271 EBI3 IRE1/RA/Alexa Fluor 488_IRE1.tif
- S5_C files/IF/CD271 EBI3 IRE1/RA/Alexa Fluor 350_CD271.tif
- __MACOSX/S5_C files/IF/CD271 EBI3 IRE1/RA/._Alexa Fluor 350_CD271.tif
- S5_C files/IF/CD271 EBI3 IRE1/RA/IgG/
- S5_C files/IF/CD271 EBI3 IRE1/RA/Alexa Fluor 568_EBI3.tif
- S5_C files/IF/CD271 EBI3 IRE1/RA/Image_Overlay bar.tif
- __MACOSX/S5_C files/IF/CD271 EBI3 IRE1/RA/._Image_Overlay bar.tif
- S5_C files/IF/CD271 EBI3 IRE1/OA/.DS_Store
- __MACOSX/S5_C files/IF/CD271 EBI3 IRE1/OA/._.DS_Store
- S5_C files/IF/CD271 EBI3 IRE1/OA/Overlay_Image_overlay.tif
- S5_C files/IF/CD271 EBI3 IRE1/OA/Alexa Fluor 488_IRE1.tif
- S5_C files/IF/CD271 EBI3 IRE1/OA/Alexa Fluor 350_CD271.tif
- S5_C files/IF/CD271 EBI3 IRE1/OA/OA IgG/
- S5_C files/IF/CD271 EBI3 IRE1/OA/Alexa Fluor 568_EBI3.tif
- S5_C files/IF/CD271 EBI3 IRE1/RA/IgG/Image_CH3.tif
- S5_C files/IF/CD271 EBI3 IRE1/RA/IgG/Image_CH2.tif
- S5_C files/IF/CD271 EBI3 IRE1/RA/IgG/Image_CH1.tif
- S5_C files/IF/CD271 EBI3 IRE1/RA/IgG/Image_Overlay.tif
- S5_C files/IF/CD271 EBI3 IRE1/OA/OA IgG/Image_CH3.tif
- S5_C files/IF/CD271 EBI3 IRE1/OA/OA IgG/Image_CH2.tif
- S5_C files/IF/CD271 EBI3 IRE1/OA/OA IgG/Image_CH1.tif
- S5_C files/IF/CD271 EBI3 IRE1/OA/OA IgG/Image_Overlay.tif
