# Supplementary material for: Epstein–Barr virus-induced gene 3 commits human mesenchymal stem cells to differentiate into chondrocytes via endoplasmic reticulum stress sensor
Source: PLoS One. 2022 Dec 22;17(12):e0279584. doi: 10.1371/journal.pone.0279584 (PMC9778607; doi:10.1371/journal.pone.0279584)
Supplement: S6 File — (ZIP) [file pone.0279584.s020.zip]

Archive with 80 entries (71 files):
- S6 files/
- S6 files/WB S3.tif
- __MACOSX/S6 files/._WB S3.tif
- S6 files/.DS_Store
- __MACOSX/S6 files/._.DS_Store
- S6 files/IP S10.tif
- __MACOSX/S6 files/._IP S10.tif
- S6 files/WB S4.tif
- __MACOSX/S6 files/._WB S4.tif
- S6 files/WB S5.tif
- __MACOSX/S6 files/._WB S5.tif
- S6 files/Supplemental figure data.pdf
- __MACOSX/S6 files/._Supplemental figure data.pdf
- S6 files/WB IP CBB S7.tif
- __MACOSX/S6 files/._WB IP CBB S7.tif
- S6 files/overexpression of EBI3 IF/
- S6 files/WB S8.tif
- __MACOSX/S6 files/._WB S8.tif
- S6 files/WB S9.tif
- __MACOSX/S6 files/._WB S9.tif
- S6 files/synovium IF/
- S6 files/overexpression of EBI3 IF/.DS_Store
- __MACOSX/S6 files/overexpression of EBI3 IF/._.DS_Store
- S6 files/overexpression of EBI3 IF/FITC_Calnexin.tif
- __MACOSX/S6 files/overexpression of EBI3 IF/._FITC_Calnexin.tif
- S6 files/overexpression of EBI3 IF/Mock/
- S6 files/overexpression of EBI3 IF/DAPI.tif
- __MACOSX/S6 files/overexpression of EBI3 IF/._DAPI.tif
- S6 files/overexpression of EBI3 IF/Rhodamine_EBI3.tif
- __MACOSX/S6 files/overexpression of EBI3 IF/._Rhodamine_EBI3.tif
- S6 files/overexpression of EBI3 IF/Image_Overlay.tif
- __MACOSX/S6 files/overexpression of EBI3 IF/._Image_Overlay.tif
- S6 files/synovium IF/.DS_Store
- __MACOSX/S6 files/synovium IF/._.DS_Store
- S6 files/synovium IF/CD271 CD105 EBI3/
- S6 files/overexpression of EBI3 IF/Mock/.DS_Store
- __MACOSX/S6 files/overexpression of EBI3 IF/Mock/._.DS_Store
- S6 files/overexpression of EBI3 IF/Mock/FITC_Calnexin.tif
- __MACOSX/S6 files/overexpression of EBI3 IF/Mock/._FITC_Calnexin.tif
- S6 files/overexpression of EBI3 IF/Mock/DAPI.tif
- __MACOSX/S6 files/overexpression of EBI3 IF/Mock/._DAPI.tif
- S6 files/overexpression of EBI3 IF/Mock/Rhodamine_EBI3.tif
- __MACOSX/S6 files/overexpression of EBI3 IF/Mock/._Rhodamine_EBI3.tif
- S6 files/overexpression of EBI3 IF/Mock/Image_Overlay.tif
- __MACOSX/S6 files/overexpression of EBI3 IF/Mock/._Image_Overlay.tif
- S6 files/synovium IF/CD271 CD105 EBI3/.DS_Store
- __MACOSX/S6 files/synovium IF/CD271 CD105 EBI3/._.DS_Store
- S6 files/synovium IF/CD271 CD105 EBI3/RA/
- S6 files/synovium IF/CD271 CD105 EBI3/OA/
- S6 files/synovium IF/CD271 CD105 EBI3/RA/.DS_Store
- __MACOSX/S6 files/synovium IF/CD271 CD105 EBI3/RA/._.DS_Store
- S6 files/synovium IF/CD271 CD105 EBI3/RA/Alexa Fluor 350_CD271.tif
- __MACOSX/S6 files/synovium IF/CD271 CD105 EBI3/RA/._Alexa Fluor 350_CD271.tif
- S6 files/synovium IF/CD271 CD105 EBI3/RA/Alexa Fluor 488_CD105.tif
- __MACOSX/S6 files/synovium IF/CD271 CD105 EBI3/RA/._Alexa Fluor 488_CD105.tif
- S6 files/synovium IF/CD271 CD105 EBI3/RA/IgG/
- S6 files/synovium IF/CD271 CD105 EBI3/RA/Alexa Fluor 568_EBI3.tif
- __MACOSX/S6 files/synovium IF/CD271 CD105 EBI3/RA/._Alexa Fluor 568_EBI3.tif
- S6 files/synovium IF/CD271 CD105 EBI3/RA/Image_Overlay.tif
- __MACOSX/S6 files/synovium IF/CD271 CD105 EBI3/RA/._Image_Overlay.tif
- S6 files/synovium IF/CD271 CD105 EBI3/OA/.DS_Store
- __MACOSX/S6 files/synovium IF/CD271 CD105 EBI3/OA/._.DS_Store
- S6 files/synovium IF/CD271 CD105 EBI3/OA/Image_CH3.tif
- S6 files/synovium IF/CD271 CD105 EBI3/OA/IgG/
- S6 files/synovium IF/CD271 CD105 EBI3/OA/Image_CH2.tif
- S6 files/synovium IF/CD271 CD105 EBI3/OA/Image_CH1.tif
- S6 files/synovium IF/CD271 CD105 EBI3/OA/Image_Overlay bar.tif
- __MACOSX/S6 files/synovium IF/CD271 CD105 EBI3/OA/._Image_Overlay bar.tif
- S6 files/synovium IF/CD271 CD105 EBI3/RA/IgG/Image_CH3.tif
- __MACOSX/S6 files/synovium IF/CD271 CD105 EBI3/RA/IgG/._Image_CH3.tif
- S6 files/synovium IF/CD271 CD105 EBI3/RA/IgG/Image_CH2.tif
- __MACOSX/S6 files/synovium IF/CD271 CD105 EBI3/RA/IgG/._Image_CH2.tif
- S6 files/synovium IF/CD271 CD105 EBI3/RA/IgG/Image_CH1.tif
- __MACOSX/S6 files/synovium IF/CD271 CD105 EBI3/RA/IgG/._Image_CH1.tif
- S6 files/synovium IF/CD271 CD105 EBI3/RA/IgG/Image_Overlay.tif
- __MACOSX/S6 files/synovium IF/CD271 CD105 EBI3/RA/IgG/._Image_Overlay.tif
- S6 files/synovium IF/CD271 CD105 EBI3/OA/IgG/Image_CH3.tif
- S6 files/synovium IF/CD271 CD105 EBI3/OA/IgG/Image_CH2.tif
- S6 files/synovium IF/CD271 CD105 EBI3/OA/IgG/Image_CH1.tif
- S6 files/synovium IF/CD271 CD105 EBI3/OA/IgG/Image_Overlay.tif
